# Supplementary material for: Precision management of severe coronary artery calcification with concomitant left ventricular outflow tract obstruction: a case report
Source: Front Med (Lausanne). 2026 Mar 26;13:1795850. doi: 10.3389/fmed.2026.1795850 (PMC13064543; doi:10.3389/fmed.2026.1795850)
Supplement: Supplementary file 4 [file Table_1.XLSX]

## Sheet: Sheet1
The FAVOR III China Study (FAVORIII)	NCT03656848	China	QFR vs. Angiography	2018-2025	3847	Stable or unstable angina pectoris, or post-acute myocardial infarction (≥ 72 hrs)	Approximately 30% of patients demonstrate discordance between angiography-based treatment planning and physiological ischemia. QFR guidance improves clinical decision-making by reclassifying lesions according to physiological significance, thereby aligning revascularization strategies with true ischemic burden. The QFR-guided lesion selection strategy is superior to conventional angiography-guide…	REF1:Zhang R, Wang HY, Song L, Guan C, Yin D, Zhu C, Feng L, Jin Z, Yu B, Fu G, Zhou Y, Wang J, Chen Y, Pu J, Chen L, Qu X, Zhao Y, Wang Y, Liu W, Qiao S, Tu S, Wijns W, Dou K; FAVOR III China Study Group. Rationales Behind Physiology-Guided Revascularization: Diagnostic Impact of Quantitative Flow Ratio in the FAVOR III China Trial. JACC Cardiovasc Interv. 2026 Feb 23;19(4):422-434. doi: 10.1016…
IVUS-XPL Study	NCT03866486	Korea	IVUS-guided PCI vs.angiography-guided PCI	2019-2025	1400	the patients who implatned drug-eluting stents because of ischemic heart disease (stable angina, acute coronay syndrome) were enrolled	IVUS guidance significantly reduced target lesion failure (TLF) compared with angiography-guided PCI (2.9% vs 5.8%).	Hong SJ, Mintz GS, Ahn CM, Kim JS, Kim BK, Ko YG, Kang TS, Kang WC, Kim YH, Hur SH, Hong BK, Choi D, Kwon H, Jang Y, Hong MK; IVUS-XPL Investigators. Effect of Intravascular Ultrasound-Guided Drug-Eluting Stent Implantation: 5-Year Follow-Up of the IVUS-XPL Randomized Trial. JACC Cardiovasc Interv. 2020 Jan 13;13(1):62-71. doi: 10.1016/j.jcin.2019.09.033. PMID: 31918944.
The Lipid-Rich Plaque Study (LRP)	NCT02033694	USA	IVUS-NIRS imaging vs.Angiographic imaging	2014-2018	1563	the patients undergoing coronary angiography	High maxLCBI4mm values predicted increased risk of future coronary events.	RFE 1:Waksman R, Torguson R, Spad MA, Garcia-Garcia H, Ware J, Wang R, Madden S, Shah P, Muller J. The Lipid-Rich Plaque Study of vulnerable plaques and vulnerable patients: Study design and rationale. Am Heart J. 2017 Oct;192:98-104. doi: 10.1016/j.ahj.2017.02.010. Epub 2017 Feb 16. PMID: 28938968. REF 2:Torguson R, Mintz GS, Di Mario C, Ten Cate T, Ali ZA, Singh V, Skinner W, Zhang C, Shea C, K…

## Sheet: Sheet2
Table S1: Key Clinical Trials Supporting QFR-, IVUS-, and NIRS-IVUS–Guided PCI
Study	ClinicalTrial ID	Country	Imaging/Guidance	Study Period	Sample Size	Population	Key Findings
The FAVOR III China Study	NCT03656848	China	QFR-guided PCI vs. Angiography	2018-2025	3847	Stable or unstable angina pectoris, or post-acute myocardial infarction (≥72 hrs)	~30% of patients showed discordance between angiography-based treatment plans and physiological ischemia[1]. QFR guidance improved decision-making by reclassifying lesions according to physiological significance, aligning revascularization with true ischemic burden. QFR-guided lesion selection was superior to angiography-guided strategy in reducing long-term MACE in low-risk ACS patients[2].
IVUS-XPL Study	NCT03866486	Korea	IVUS-guided PCI vs. Angiography	2019-2025	1400	Patients receiving drug-eluting stents for ischemic heart disease (stable angina or ACS)	IVUS guidance significantly reduced target lesion failure (2.9% vs 5.8%) compared with angiography-guided PCI[3].
The Lipid-Rich Plaque Study (LRP)	NCT02033694	USA	IVUS-NIRS imaging vs. Angiography	2014-2018	1563	Patients undergoing coronary angiography	High maxLCBI4mm values predicted increased risk of future coronary events, supporting the value of hybrid imaging for plaque characterization and risk stratification[4].
QFR: Quantitative Flow Ratio; IVUS: Intravascular Ultrasound; NIRS: Near-Infrared Spectroscopy; ACS: Acute Coronary Syndrome; MACE: Major Adverse Cardiac Events
References: [1] Zhang R, et al. JACC Cardiovasc Interv. 2026;19(4):422-434. doi:10.1016/j.jcin.2025.10.042. PMID: 41263729. [2] Ding S, et al. EClinicalMedicine. 2025;88:103461. doi:10.1016/j.eclinm.2025.103461. PMID: 40926902; PMCID: PMC12414827. [3] Hong SJ, et al. JACC Cardiovasc Interv. 2020;13(1):62-71. doi:10.1016/j.jcin.2019.09.033. PMID: 31918944. [4] Waksman R, et al. Am Heart J. 2017;19…
